# Supplementary material for: The Chromosome-Scale Genome of Chitala ornata Illuminates the Evolution of Early Teleosts
Source: Biology (Basel). 2024 Jun 27;13(7):478. doi: 10.3390/biology13070478 (PMC11274187; doi:10.3390/biology13070478)
Supplement: Supplementary file 1 [file biology-13-00478-s001.zip › Table S1.xlsx]

## Sheet: Sheet1
Table S1. Statistics of genome assembly quality in fishes
Species	Order	Scaffold N50	Contig N50	Genome size	Assembly level	GenBank assembly accession
Pollimyrus isidori	Osteoglossiformes	26003243	8888	766001757	Scaffold	GCA_019775955.2
Hiodon tergisus	Hiodontiformes	22986	9107	644200390	Scaffold	GCA_025775045.1
Pollimyrus plagiostoma	Osteoglossiformes	25590949	11271	750064899	Scaffold	GCA_019775915.2
Mormyrus lacerda	Osteoglossiformes	25984154	11424	757536933	Scaffold	GCA_015163995.2
Brienomyrus longianalis	Osteoglossiformes	25865133	11946	726208865	Scaffold	GCA_026770825.1
Mormyrus proboscirostris	Osteoglossiformes	25851764	12078	761153558	Scaffold	GCA_026779585.1
Mormyrus hasselquistii	Osteoglossiformes	25932272	12152	764842462	Scaffold	GCA_026779605.1
Paramormyrops hopkinsi	Osteoglossiformes	25588927	12230	755087169	Scaffold	GCA_026780785.1
Mormyrops zanclirostris	Osteoglossiformes	25638951	13718	743057872	Scaffold	GCA_026778905.1
Mormyrops boulengeri	Osteoglossiformes	25696302	13969	745507844	Scaffold	GCA_026781065.1
Mormyrops attenuatus	Osteoglossiformes	25786443	16751	744481821	Scaffold	GCA_026777985.1
Amia calva	Amiiformes	41163702	21103	831019635	Chromosome	GCA_017591415.1
Atractosteus spatula	Lepisosteiformes	1355703	21205	1055216122	Scaffold	GCA_016984175.1
Gymnarchus niloticus	Osteoglossiformes	17055376	23832	664595075	Scaffold	GCA_009936485.2
Polypterus bichir lapradei	Polypteriformes	65904797	37533	3774920073	Scaffold	GCA_026402145.1
Lepisosteus oculatus	Lepisosteiformes	6928108	68337	945878036	Chromosome	GCA_000242695.1
Lepisosteus osseus	Lepisosteiformes	52811311	116066	930537206	Scaffold	GCA_026401145.1
Polyodon spathula	Acipenseriformes	48906729	3441286	1542083420	Chromosome	GCA_017654505.1
Huso huso	Acipenseriformes	45716562	3451085	1942381910	Chromosome	GCA_036884735.1
Brienomyrus brachyistius	Osteoglossiformes	27,298,164	4190077	988088817	Chromosome	GCA_023856365.1
Polypterus senegalus	Polypteriformes	189689183	4528139	3673880163	Chromosome	GCA_016835505.1
Heterotis niloticus	Osteoglossiformes	32427226	4571806	670838590	Chromosome	GCA_018136845.1
Acipenser ruthenus	Acipenseriformes	42723358	8776027	1899810788	Chromosome	GCA_902713425.2
Scleropages formosus	Osteoglossiformes	31084684	9102216	784563014	Chromosome	GCA_900964775.1
Pangasianodon hypophthalmus	Siluriformes	21837136	14675983	788322917	Scaffold	GCA_024500225.1
Albula goreensis	Albuliformes	39075509	17514905	933663665	Chromosome	GCA_022829145.1
Megalops atlanticus	Elopiformes	39402000	17756893	990029801	Chromosome	GCA_019176425.1
Ictalurus punctatus	Siluriformes	29208522	20961409	842942949	Chromosome	GCA_001660625.3
Anguilla japonica	Anguilliformes	58706456	21484275	1028695784	Chromosome	GCA_025169545.1
Gymnothorax javanicus	Anguilliformes	133528002	24488841	2124863002	Chromosome	GCA_029692085.1
Megalops cyprinoides	Elopiformes	38251172	26850664	959258046	Chromosome	GCA_013368585.1
Clarias gariepinus	Siluriformes	34021760	32098287	972641408	Chromosome	GCA_024256435.1
Chitala ornata	Osteoglossiformes	40727490	32781493	837264786	Chromosome	This study
Sinibrama wui	Cypriniformes	39564191	34421206	1028973183	Chromosome	GCA_040182825.1
Plagiognathops microlepis	Cypriniformes	39984115	38802614	1004343520	Chromosome	GCA_040144785.1
Danio rerio	Cypriniformes	59249014	59249014	1445268904	Complete Genome	GCA_033170195.2
