# Supplementary material for: The Chromosome-Scale Genome of Chitala ornata Illuminates the Evolution of Early Teleosts
Source: Biology (Basel). 2024 Jun 27;13(7):478. doi: 10.3390/biology13070478 (PMC11274187; doi:10.3390/biology13070478)
Supplement: Supplementary file 1 [file biology-13-00478-s001.zip › Table S2.xlsx]

## Sheet: Sheet1
Table S2. Statistics on the distribution and proportion of TE in fishes
Species	Proportion of LINE (%)	Proportion of SINE (%)	Proportion of LTR (%)	Proportion of DNA (%)
Chiloscyllium punctatum	41.593	3.226	16.05	1.815
Scyliorhinus torazame	29.877	3.893	26.006	3.315
Chiloscyllium plagiosum	47.725	3.585	18.564	1.834
Rhincodon typus	46.322	3.081	17.081	1.277
Erpetoichthys calabaricus	21.432	1.69	8.124	27.982
Acipenser ruthenus	11.546	1.605	9.042	18.818
Amia calva	7.592	0.248	5.791	17.743
Chitala ornata	6.541	1.258	4.007	8.696
Heterotis niloticus	5.545	2.322	3.084	9.251
Gymnarchus niloticus	6.669	1.296	3.341	5.573
Megalops atlanticus	3.172	1.466	1.568	6.412
