# Supplementary material for: The Chromosome-Scale Genome of Chitala ornata Illuminates the Evolution of Early Teleosts
Source: Biology (Basel). 2024 Jun 27;13(7):478. doi: 10.3390/biology13070478 (PMC11274187; doi:10.3390/biology13070478)
Supplement: Supplementary file 1 [file biology-13-00478-s001.zip › Table S3.xlsx]

## Sheet: Sheet1
Tables S3 Analysis of the top 20 extended gene enrichment results
Term	Description	Gene number	Gene ratio(%)
GO:0006313	transposition, DNA-mediated	79	5.34868
GO:0015074	DNA integration	122	8.25999
GO:0017038	protein import	2	0.13541
GO:0048870	cell motility	28	1.89573
GO:0055114	oxidation-reduction process	553	37.4408
GO:0006955	immune response	15	1.01557
GO:0006869	lipid transport	10	0.677048
GO:0006334	nucleosome assembly	7	0.473934
GO:0007155	cell adhesion	32	2.16655
GO:0048013	ephrin receptor signaling pathway	6	0.406229
GO:0006511	ubiquitin-dependent protein catabolic process	20	1.3541
GO:0006044	N-acetylglucosamine metabolic process	1	0.0677048
GO:0007029	endoplasmic reticulum organization	1	0.0677048
GO:0072583	clathrin-mediated endocytosis	2	0.13541
GO:0051092	positive regulation of NF-kappaB transcription factor activity	1	0.0677048
GO:0016579	protein deubiquitination	22	1.48951
GO:0019882	antigen processing and presentation	8	0.541638
GO:0006836	neurotransmitter transport	15	1.01557
GO:0007018	microtubule-based movement	37	2.50508
GO:0006855	drug transmembrane transport	3	0.203114
