# Supplementary material for: The Chromosome-Scale Genome of Chitala ornata Illuminates the Evolution of Early Teleosts
Source: Biology (Basel). 2024 Jun 27;13(7):478. doi: 10.3390/biology13070478 (PMC11274187; doi:10.3390/biology13070478)
Supplement: Supplementary file 1 [file biology-13-00478-s001.zip › Table S4.xlsx]

## Sheet: Sheet1
Table S4. Genome feature statistics of 235 fishes
Species	Class	TEs(%)	Genome_size(GB)
Callorhinchus_milii	Chondrichthyes	45.55	0.974499
Chiloscyllium_plagiosum	Chondrichthyes	58.09	3.77655
Rhincodon_typus	Chondrichthyes	55.17	2.9316
Chiloscyllium_punctatum	Chondrichthyes	49.75	3.3757
Scyliorhinus_torazame	Chondrichthyes	49.93	4.47098
Erpetoichthys_calabaricus	Non-telesot Actinopterygii	47.91	3.81104
Polypterus_senegalus	Non-telesot Actinopterygii	50.8	3.67388
Acipenser_ruthenus	Non-telesot Actinopterygii	34.8	1.8305
Polyodon_spathula	Non-telesot Actinopterygii	31.99	1.54208
Amia_calva	Non-telesot Actinopterygii	26.76	0.83102
Atractosteus_spatula	Non-telesot Actinopterygii	28.1	1.05522
Chitala ornata	Early teleost	16.584	0.75
Gymnarchus_niloticus	Early teleost	15.7	0.653962
Arapaima_gigas	Early teleost	17.21	0.667352
Scleropages_formosus	Early teleost	28.78	0.784563
Paramormyrops_kingsleyae	Early teleost	22.78	0.799421
Heterotis_niloticus	Early teleost	18.74	0.670839
Anguilla_japonica	Early teleost	21.32	0.966917
Megalops_cyprinoides	Early teleost	15.06	0.959259
Megalops_atlanticus	Early teleost	15.57	0.99003
Albula_glossodonta	Teleost	16.13	1.04907
Parambassis_ranga	Teleost	21.5	0.551013
Channa_argus	Teleost	20.73	0.64413
Betta_splendens	Teleost	29.14	0.441389
Anabas_testudineus	Teleost	15.93	0.555658
Helostoma_temminckii	Teleost	18.35	0.599808
Guentherus_altivela	Teleost	48.58	0.539599
Menidia_beryllina	Teleost	14.95	0.564723
Neostethus_bicornis	Teleost	52.49	0.778441
Parasudis_fraserbrunneri	Teleost	39.96	0.707987
Thalassophryne_amazonica	Teleost	81.92	2.44659
Oryzias_melastigma	Teleost	34.08	0.77947
Oryzias_latipes	Teleost	38.64	0.734057
Oryzias_javanicus	Teleost	38.4	0.80968
Acanthochaenus_luetkenii	Teleost	36.87	0.545759
Rondeletia_loricata	Teleost	33.36	0.568598
Salarias_fasciatus	Teleost	28.37	0.797507
Synchiropus_splendidus	Teleost	17.6	0.482926
Seriola_lalandi	Teleost	14.83	0.766364
Seriola_rivoliana	Teleost	22.68	0.666142
Seriola_quinqueradiata	Teleost	21.47	0.63927
Trachinotus_ovatus	Teleost	18.21	0.648062
Echeneis_naucrates	Teleost	13.76	0.544229
Seriola_dumerili	Teleost	19.17	0.677686
Coreoperca_whiteheadi	Teleost	20.85	0.712451
Siniperca_chuatsi	Teleost	27.28	0.755045
Siniperca_knerii	Teleost	25.15	0.723564
Siniperca_scherzeri	Teleost	25.84	0.736163
Macquaria_australasica	Teleost	24.52	0.675976
Oplegnathus_fasciatus	Teleost	24.23	0.766301
Astyanax_mexicanus	Teleost	41.75	1.33524
Pygocentrus_nattereri	Teleost	42.2	1.28535
Hepsetus_odoe	Teleost	29.65	0.862056
Archocentrus_centrarchus	Teleost	37.46	0.93293
Petrochromis_trewavasae	Teleost	34.14	0.917574
Tropheus_moorii	Teleost	33.69	0.911127
Oreochromis_aureus	Teleost	28.79	0.918937
Oreochromis_niloticus	Teleost	37.95	1.00568
Amphilophus_citrinellus	Teleost	26.74	0.844903
Maylandia_zebra	Teleost	36.94	0.957485
Simochromis_diagramma	Teleost	32.55	0.848827
Astatotilapia_burtoni	Teleost	23.05	0.831412
Neolamprologus_brichardi	Teleost	21.1	0.84791
Haplochromis_nyererei	Teleost	23.6	0.830133
Coilia_nasus	Teleost	34.47	0.81216
Tenualosa_ilisha	Teleost	32.91	0.815648
Denticeps_clupeoides	Teleost	31.54	0.567401
Clupea_harengus	Teleost	21.58	0.725687
Latimeria_chalumnae	Teleost	59.73	2.73633
Triplophysa_tibetana	Teleost	39.31	0.65293
Leuciscus_waleckii	Teleost	37.35	0.752539
Culter_alburnus	Teleost	47.61	1.01771
Megalobrama_amblycephala	Teleost	48.93	1.0879
Onychostoma_macrolepis	Teleost	43.91	0.88657
Danio_aesculapii	Teleost	57.38	1.38149
Danio_albolineatus	Teleost	47.5	1.46302
Danio_choprae	Teleost	41.63	1.10216
Danio_jaintianensis	Teleost	46.24	1.1225
Danio_kyathit	Teleost	61.62	1.70845
Danio_tinwini	Teleost	50.53	1.49736
Ctenopharyngodon_idellus	Teleost	43.27	0.900507
Sinocyclocheilus_rhinocerous	Teleost	34.8	1.65579
Triplophysa_siluroides	Teleost	32.77	0.583428
Danionella_translucida	Teleost	35.25	0.735303
Oxygymnocypris_stewartii	Teleost	43.27	1.84922
Danio_rerio	Teleost	58.8	1.37345
Danionella_dracula	Teleost	29.08	0.665208
Carassius_auratus	Teleost	39.64	1.82064
Sinocyclocheilus_grahami	Teleost	32.77	1.75029
Sinocyclocheilus_anshuiensis	Teleost	36.44	1.63272
Cyprinus_carpio	Teleost	37.1	1.71366
Labeo_rohita	Teleost	47.69	1.48473
Anabarilius_grahami	Teleost	54.32	0.991887
Xiphophorus_maculatus	Teleost	27.47	0.704321
Kryptolebias_hermaphroditus	Teleost	29.47	0.683987
Poeciliopsis_occidentalis	Teleost	19.89	0.72424
Poeciliopsis_retropinna	Teleost	20.95	0.621859
Poeciliopsis_turrubarensis	Teleost	19.43	0.596997
Nothobranchius_kuhntae	Teleost	55.01	1.12266
Orestias_ascotanensis	Teleost	20.07	0.696367
Aphyosemion_australe	Teleost	44.25	0.868349
Callopanchax_toddi	Teleost	37.91	0.853386
Pachypanchax_playfairii	Teleost	30.82	0.669774
Cyprinodon_variegatus	Teleost	27.15	1.03518
Poecilia_latipinna	Teleost	20.28	0.815145
Poecilia_mexicana	Teleost	20.52	0.801711
Xiphophorus_hellerii	Teleost	24.98	0.733127
Nothobranchius_furzeri	Teleost	32.02	1.24252
Xiphophorus_couchianus	Teleost	24.87	0.688542
Austrofundulus_limnaeus	Teleost	32.41	0.866963
Fundulus_heteroclitus	Teleost	37.34	1.0219
Poecilia_reticulata	Teleost	21.72	0.731622
Poecilia_formosa	Teleost	24.83	0.748923
Gambusia_affinis	Teleost	21.41	0.598663
Esox_lucius	Teleost	38.33	0.940907
Gadus_morhua	Teleost	44.31	0.669966
Coryphaenoides_rupestris	Teleost	31.23	0.829209
Melanogrammus_aeglefinus	Teleost	46.89	0.652791
Aplochiton_taeniatus	Teleost	22.98	0.461946
Gouania_willdenowi	Teleost	45.81	0.937151
Periophthalmus_magnuspinnatus	Teleost	35.18	0.701697
Lythrypnus_dalli	Teleost	23.57	0.830692
Boleophthalmus_pectinirostris	Teleost	36.71	0.955752
Rhinogobius_giurinus	Teleost	40.87	0.890098
Bostrychus_sinensis	Teleost	34.95	0.865257
Chanos_chanos	Teleost	14.1	0.656929
Electrophorus_electricus	Teleost	18.64	0.551881
Myripristis_murdjan	Teleost	26.05	0.835255
Istiophorus_platypterus	Teleost	16.41	0.614147
Xiphias_gladius	Teleost	21.76	0.69178
Sphaeramia_orbicularis	Teleost	45.22	1.34266
Notolabrus_celidotus	Teleost	33.93	0.846761
Labrus_bergylta	Teleost	30.7	0.805481
Regalecus_glesne	Teleost	34.04	0.656004
Lampris_guttatus	Teleost	44.58	0.849278
Lates_calcarifer	Teleost	17.9	0.668481
Lepisosteus_oculatus	Teleost	18.37	0.945878
Datnioides_undecimradiatus	Teleost	13.31	0.595034
Antennarius_striatus	Teleost	19.26	0.441857
Morone_saxatilis	Teleost	17.07	0.59811
Dicentrarchus_labrax	Teleost	13.44	0.675917
Planiliza_haematocheila	Teleost	29.56	0.747343
Benthosema_glaciale	Teleost	34.84	0.676314
Dissostichus_mawsoni	Teleost	21.59	0.926363
Gymnodraco_acuticeps	Teleost	55.97	0.996888
Harpagifer_antarcticus	Teleost	44.05	0.941503
Trematomus_bernacchii	Teleost	47.54	0.867125
Trematomus_loennbergii	Teleost	47.47	1.21052
Notothenia_coriiceps	Teleost	26.34	0.636614
Cottoperca_gobio	Teleost	18.82	0.609392
Brotula_barbata	Teleost	13.9	0.485061
Carapus_acus	Teleost	20.33	0.387834
Lamprogrammus_exutus	Teleost	18.24	0.49285
Protosalanx_chinensis	Teleost	20.55	0.466694
Mallotus_villosus	Teleost	27.98	0.490878
Etheostoma_spectabile	Teleost	39.49	0.854807
Etheostoma_cragini	Teleost	25.75	0.643079
Percina_caprodes	Teleost	38.61	1.01196
Sander_lucioperca	Teleost	40.77	0.900461
Perca_fluviatilis	Teleost	31.26	0.958225
Perca_flavescens	Teleost	40.14	0.877456
Percopsis_transmontana	Teleost	23.2	0.458089
Typhlichthys_subterraneus	Teleost	36.64	0.55556
Hippoglossus_hippoglossus	Teleost	23.7	0.596793
Verasper_variegatus	Teleost	16.89	0.55679
Hippoglossus_stenolepis	Teleost	23.21	0.594145
Reinhardtius_hippoglossoides	Teleost	30.22	0.677541
Cynoglossus_semilaevis	Teleost	10.75	0.470199
Paralichthys_olivaceus	Teleost	14.24	0.545775
Scophthalmus_maximus	Teleost	13.47	0.524979
Brachirus_orientalis	Teleost	15.51	0.629956
Polymixia_japonica	Teleost	24.11	0.554896
Amphiprion_sebae	Teleost	22.92	0.799225
Acanthochromis_polyacanthus	Teleost	21.59	0.991585
Amphiprion_ocellaris	Teleost	29.55	0.880721
Stegastes_partitus	Teleost	20.32	0.800492
Amphiprion_percula	Teleost	34.24	0.908956
Oncorhynchus_keta	Teleost	49.7	1.85309
Coregonus_sp.	Teleost	60.71	2.06807
Hucho_hucho	Teleost	43.44	2.48755
Thymallus_thymallus	Teleost	41.86	1.56483
Salvelinus_alpinus	Teleost	47.13	2.16955
Salmo_salar	Teleost	53.79	2.96689
Salmo_trutta	Teleost	50.03	2.37188
Oncorhynchus_nerka	Teleost	52.75	1.92714
Oncorhynchus_mykiss	Teleost	44.21	2.179
Oncorhynchus_kisutch	Teleost	47.59	2.36993
Collichthys_lucidus	Teleost	28.88	0.877615
Larimichthys_polyactis	Teleost	16.58	0.694447
Miichthys_miiuy	Teleost	16.82	0.619301
Larimichthys_crocea	Teleost	19.95	0.65794
Nibea_albiflora	Teleost	14.06	0.574466
Euthynnus_affinis	Teleost	22.19	0.758243
Scomber_colias	Teleost	27.51	0.814072
Thunnus_albacares	Teleost	27.59	0.728212
Thunnus_maccoyii	Teleost	26.38	0.782424
Thunnus_orientalis	Teleost	26.34	0.684497
Cebidichthys_violaceus	Teleost	28.16	0.593001
Cyclopterus_lumpus	Teleost	21.96	0.572886
Gasterosteus_aculeatus	Teleost	15.8	0.467452
Ophiodon_elongatus	Teleost	19.85	0.635568
Anarrhichthys_ocellatus	Teleost	18.65	0.612774
Pungitius_pungitius	Teleost	9.3	0.44109
Sebastes_aleutianus	Teleost	20.03	0.89965
Sebastes_nigrocinctus	Teleost	26.19	0.746045
Epinephelus_coioides	Teleost	40.11	1.02356
Plectropomus_leopardus	Teleost	24.3	0.7876
Epinephelus_fuscoguttatus	Teleost	39.25	1.047
Cromileptes_altivelis	Teleost	38.36	1.01337
Epinephelus_akaara	Teleost	38.86	1.13573
Serranus_cabrilla	Teleost	17.31	0.630579
Epinephelus_lanceolatus	Teleost	38.95	1.0874
Hypoplectrus_puella	Teleost	13.63	0.61229
Bagarius_yarrelli	Teleost	29.75	0.570807
Ameiurus_melas	Teleost	42.09	0.868497
Ageneiosus_marmoratus	Teleost	25.66	1.03
Ictalurus_punctatus	Teleost	39.54	1.00239
Tachysurus_fulvidraco	Teleost	32.19	0.713811
Pangasianodon_hypophthalmus	Teleost	33.06	0.71576
Diplodus_sargus	Teleost	26.19	0.784049
Sparus_aurata	Teleost	28.77	0.833595
Borostomias_antarcticus	Teleost	33.95	0.430363
Stylephorus_chordatus	Teleost	37.07	0.488489
Monopterus_albus	Teleost	30.88	0.684144
Syngnathus_acus	Teleost	22.75	0.324331
Syngnathus_floridae	Teleost	11.47	0.367728
Syngnathus_typhle	Teleost	16.85	0.314581
Hippocampus_erectus	Teleost	25.49	0.45776
Hippocampus_comes	Teleost	23.43	0.493776
Thamnaconus_septentrionalis	Teleost	20.41	0.47431
Takifugu_bimaculatus	Teleost	17.88	0.371676
Tetraodon_nigroviridis	Teleost	11.98	0.342403
Mola_mola	Teleost	21.12	0.639452
Takifugu_rubripes	Teleost	17.31	0.384127
Takifugu_flavidus	Teleost	18.99	0.366287
